# Supplementary material for: Global Analysis of Lysine Acetylation Suggests the Involvement of Protein Acetylation in Diverse Biological Processes in Rice (Oryza sativa)
Source: PLoS One. 2014 Feb 20;9(2):e89283. doi: 10.1371/journal.pone.0089283 (PMC3930695; doi:10.1371/journal.pone.0089283)
Supplement: Table S1 — Summary of lysine acetylated peptides identified in rice. (XLS) [file pone.0089283.s002.xls]

## Sheet: Sheet3
	Supplementary Table S1. Summary of lysine acetylated peptides identified in rice.
	Sequence	Protein Descriptions	Modifications	DeltaScore	DeltaCn	Rank	XCorr	# Missed Cleavages	Intensity	Charge	m/z [Da]	MH+ [Da]	Delta Mass [PPM]	RT [min]	First Scan	Last Scan	Matched Ions	Total Ions
Q6F362	AEkKPAAkKPAEEEPAAEkAPAAGkKPK	Core histone H2A/H2B/H3/H4 domain containing	K3(Acetyl); K8(Acetyl); K19(Acetyl); K25(Trimethyl)	0.0075	0	1	4.01	4	0	4	760.421	3038.66	-9.17	29.52	779	779	31	243
B8AV15	AGFLkHNLWVTSYK	Hypothetical protein	K5(Acetyl)	0.0182	0	1	2.75	1	1154000	3	569.306	1705.9	-0.86	90.26	2510	2510	24	78
Q0JD76	akDLLECINHVQ	Os04g0423600 SET domain containing protein	N-Term(Acetyl); K2(Acetyl)	1	0	1	2.04	1	94610	2	733.862	1466.72	-9.05	81.05	2225	2225	9	33
Q8LNC1	akVIAEPTATDkGK	Transposon protein, putative, Mutator sub-class	N-Term(Acetyl); K2(Acetyl); K12(Acetyl)	0.0806	0	1	2.73	2	122500	3	518.947	1554.83	-7.27	89.29	2482	2482	22	78
Q5Z579	CKLGSLGkPNEPSR	Hypothetical protein [Oryza sativa Japonica Group]	K8(Acetyl)	0.0235	0	1	2.13	1	102200	2	764.404	1527.8	4.3	89.22	2458	2458	16	39
Q6AUA8	cTTPkTLkWDEITLPEk	Hypothetical protein	N-Term(Acetyl); K5(Acetyl); K8(Trimethyl); K17(Acetyl)	0.0112	0	1	2.69	2	50030	3	724.383	2171.14	2.39	103.73	2897	2897	22	96
Q8L4Q4	dLTNPYFAHLLGKGLVLIDGDEWkRHYKVVHPAFDMDk	cytochrome P450 72A1, putative, expressed	N-Term(Acetyl); K24(Acetyl); K38(Acetyl)	0.0076	0	1	2.63	4	341800	3	1522.11	4564.3	-1.83	155.18	4600	4600	27	222
Q0D9B8	eGNMEEFLEEVkERLkKELK	Os06g0728200 Hypothetical protein	N-Term(Acetyl); K12(Acetyl); K16(Acetyl)	1	0	1	2.51	4	163800	3	868.774	2604.31	-5.59	172.64	5237	5237	15	114
Q7XDV6	EkNFWARHSTSCSPmPGK	Hypothetical protein	K2(Acetyl); M15(Oxidation)	1	0	1	2.25	2	88700	2	1060.99	2120.98	7.26	93.44	2607	2607	10	51
Q7XHY6	eLAmkFEKGLNTATLLSNEVk	Proline-rich family protein expressed	N-Term(Acetyl); M4(Oxidation); K5(Acetyl); K21(Acetyl)	0.0956	0	1	3.66	2	233200	3	826.761	2478.27	-4.13	106.32	3003	3003	28	120
B9EY36	ELEEVVEYLkNPSK	Hypothetical protein OsJ_02631	K10(Acetyl)	1	0	1	2.02	1	144700	2	859.946	1718.88	-0.19	93.64	2591	2591	9	39
Q0JMV9	ESDDmKLckEDcISDcFAMEEDDMIK	AIG1 family protein, expressed	M5(Oxidation); C8(Carbamidomethyl); K9(Acetyl); C12(Carbamidomethyl); C16(Carbamidomethyl)	0.0039	0	1	2.57	2	101500	3	1091.44	3272.31	9.29	167.47	4964	4964	16	150
C7J3B8	fAGGSRDTcAKLSGCkIVDGNCkPPYVHHTLHPEAGK	Os06g0515301 protein	N-Term(Acetyl); C9(Carbamidomethyl); K16(Acetyl); K23(Acetyl)	1	0	1	2.55	3	114500	3	1359.66	4076.97	5.33	169.82	5153	5153	22	216
B8AJU1	GGkGLLAAkTTAAK	Histone H2A	K3(Acetyl); K9(Acetyl)	0.0039	0	1	2.54	2	244700	2	685.904	1370.8	0.58	48.36	1298	1298	12	39
Q7XUC9	gGKGLGkGGAkR	Histone H4, putative, expressed	N-Term(Acetyl); K7(Acetyl); K11(Acetyl)	0.0133	0	1	2.25	3	1297000	2	606.346	1211.69	-0.09	6.68	189	189	13	33
Q10QA8	HDLYEQTNRSPTPkTEEEQIAk	Somatic embryogenesis related protein, putative	K14(Acetyl); K22(Trimethyl)	1	0	1	2.7	2	65960	3	900.12	2698.34	4.65	103.12	2903	2903	21	126
Q8GSZ9	ILMATAISkMFLSEPmKSSLGEDGAVEPLVEmFkSGNLEAk	Armadillo repeat-containing protein	K9(Acetyl); M16(Oxidation); M32(Oxidation); K34(Acetyl); K41(Acetyl)	1	0	1	2.54	3	206500	3	1519.74	4557.21	-9.94	157.91	4692	4692	25	240
Q2R286	iSPTRDVYCPIQkTkNHDLSScKVFLSAMK	Retrotransposon protein, Ty3-gypsy subclass	N-Term(Acetyl); K13(Acetyl); K15(Trimethyl); C22(Carbamidomethyl)	1	0	1	2.53	4	8249	3	1198.28	3592.81	-5.02	182.79	5428	5428	19	174
Q2QT84	kHAVQEcVLkVDGGcSCTCMKPk	Transposable element protein, putative, MuDR	K1(Acetyl); C7(Carbamidomethyl); K10(Trimethyl); C15(Carbamidomethyl); K21(Acetyl)	0.0049	0	1	2.05	2	189700	2	1352.64	2704.28	0.56	152.57	4496	4496	12	66
Q6K674	kQAIELLR	Translation initiation factor IF-3-like	K1(Acetyl)	1	0	1	2.23	1	95190	2	506.811	1012.62	0.63	77.59	2129	2129	15	21
Q6H708	kYFILFK	Hypothetical protein	K1(Acetyl)	1	0	1	2.02	1	1422000	2	500.796	1000.58	-1.82	115.32	3278	3278	12	18
Q6F2N5	kHGAKPFACRRcAKPFAVkGDWR	ZOS5-08 - C2H2 zinc finger protein, expressed	N-Term(Acetyl); C12(Carbamidomethyl); K19(Acetyl)	0.0191	0	1	2.62	4	391500	3	924.144	2770.42	-3.83	161.07	4869	4869	16	132
Q0JQP0	KPAAkKPAEEEPAAEKAEkAPAGkKPK	Core histone H2A/H2B/H3/H4 domain containing	K5(Acetyl); K19(Acetyl); K24(Acetyl)	0.0187	0	1	3.75	4	78210	4	732.158	2925.61	2.11	20.47	534	534	37	234
B9G3A0	LcDLYkEFVK	Enolase, putative, expressed	C2(Carbamidomethyl); K6(Acetyl)	0.3482	0	1	3.36	1	251100	2	678.844	1356.68	-3.8	86.4	2372	2372	20	27
Q339E8	LCHVNFGCmTSLANmSLIPKFTLVKGSkCHTcVQSK	Retrotransposon protein, Ty1-copia subclass	M9(Oxidation); M15(Oxidation); K28(Acetyl); C32(Carbamidomethyl)	1	0	1	2.5	3	231200	3	1352.99	4056.95	-3.25	149	4392	4392	24	210
Q7XXQ5	LNERFLELGAVLEPGkTPKMDK	Basic helix-loop-helix DND-binding domain containing	K16(Acetyl)	0.0257	0	1	2.72	3	272100	3	843.124	2527.36	-0.16	98.61	2766	2766	28	126
Q94JJ4	LPAGkAEkGSGEGK	Core histone H2A/H2B/H3/H4 domain containing	K5(Acetyl); K8(Acetyl)	1	0	1	2.5	2	158100	2	706.873	1412.74	1.05	4.64	135	135	13	39
Q7GBK0	LPAGkGEkGSGEGK	Histone H2B.7	K5(Acetyl); K8(Acetyl)	1	0	1	2.53	2	406100	2	699.864	1398.72	-0.67	3.15	93	93	13	39
Q0J8A8	lPkNASSSGLGLTNkSYTNVSTGEDR	Lectin-like receptor kinase 1, putative	N-Term(Acetyl); K3(Acetyl); K15(Acetyl)	0.0037	0	1	2.68	2	101200	3	941.473	2822.4	8.23	80.86	2219	2219	25	150
Q84R47	mQAAkISQLEkQIR	Putative gypsy-type retrotransposon protein	M1(Oxidation); K5(Acetyl); K11(Acetyl)	1	0	1	2.69	2	113000	3	581.991	1743.96	9.75	80.1	2187	2187	23	78
Q6Z744	mTPNITDITkPAR	Dihydroorotate dihydrogenase protein	M1(Oxidation); K10(Acetyl)	1	0	1	2.17	0	298600	2	758.395	1515.78	-0.57	58.49	1581	1581	10	36
A2YDW3	nNKTmAVCkNAKGTATGcLk	Hypothetical protein	N-Term(Acetyl); M5(Oxidation); K9(Acetyl); C18(Carbamidomethyl); K20(Acetyl)	0.0473	0	1	3.17	3	94870	3	751.362	2252.07	-5.42	104.7	2927	2927	29	114
Q6ASW7	qGRkQELVDK	E3 SUMO-protein ligase SIZ2	N-Term(Acetyl); K4(Acetyl)	1	0	1	2.05	2	392000	2	642.851	1284.7	3.91	77.14	2116	2116	13	27
Q2QRJ1	QHTcIPYYKFkGGEQTRTREK	Transposon protein, putative, CACTA, En/Spm subclass	C4(Carbamidomethyl); K11(Acetyl)	1	0	1	2.54	4	393600	3	890.449	2669.33	3.17	139.67	4142	4142	13	120
Q6AV27	QTGQQkGGASRkAR	Hypothetical protein	K6(Acetyl); K12(Trimethyl)	0.005	0	1	2.01	3	94560	2	778.929	1556.85	-7.46	82.53	2278	2278	12	39
Q2QLX6	RCTHcLSYkTPQWR	GATA zinc finger family protein, expressed	C5(Carbamidomethyl); K9(Acetyl)	1	0	1	2.54	2	1329000	3	626.635	1877.89	1.03	98.33	2757	2757	24	78
Q84T08	rFkASkSSGDNSSLR	BHLH transcription factor, putative	N-Term(Acetyl); K3(Acetyl); K6(Acetyl)	0.0243	0	1	2.06	3	1305000	2	883.442	1765.88	-3.64	100.9	2810	2810	17	42
Q109E6	rIkPESKPLKELK	Hypothetical protein	N-Term(Acetyl); K3(Acetyl)	1	0	1	2.37	2	121500	2	825.502	1650	1.61	90.05	2483	2483	13	36
Q6L4P8	TIkILLR	Hypothetical protein [Oryza sativa Japonica Group]	K3(Acetyl)	1	0	1	2.17	1	312800	2	449.807	898.607	-1.17	98.88	2774	2774	14	18
Q6Z0V3	TPPEkSWITWYK	Aminotransferase-like protein	K5(Acetyl)	0.0264	0	1	2.65	1	772200	3	526.608	1577.81	5.18	105.02	2937	2937	25	66
Q7FAH2	TVDGPSSkDWR	Glyceraldehyde-3-phosphate dehydrogenase	K8(Acetyl)	1	0	1	2.04	1	67950	2	645.31	1289.61	0.85	23.15	612	612	10	30
Q2R0G5	TVDGVLLKcLGPEEAkTVMSEVHEGIcGTHQSAHKMk	Retrotransposon protein, putative, unclassified	C9(Carbamidomethyl); K16(Acetyl); C27(Carbamidomethyl); K37(Trimethyl)	0.0344	0	1	2.62	3	232100	3	1387.69	4161.06	0.85	152.94	4524	4524	22	216
Q7XLN2	vNCEmIAKYPQATEDNLVHLLKEQHFKTPAESNVYDLMDkk	Transposon protein, putative, CACTA, En/Spm subclass	N-Term(Acetyl); M5(Oxidation); K40(Acetyl); K41(Acetyl)	0.0549	0	1	3.28	4	317400	4	1233.85	4932.37	-4.39	112.91	3228	3228	39	360
A2ZVA8	YYkNITPPDcYVLTK	Acetyltransferase, GNAT family, putative, expressed	K3(Acetyl); C10(Carbamidomethyl)	0.0029	0	1	3.45	1	87180	2	958.98	1916.95	3.14	79.78	2177	2177	19	42
	Note: Proteins without annotations at NCBI were searched in other databases such as UniProt, Gramene and TIGR (Rice Genome Annotation Resource).
	The information about each identified peptide includes peptide sequence, protein description,
	post-translational modifications, delta score, difference between normalized cross-correlation
	functions (delta Cn), peptide rank, cross-correlation value (XCorr), number of missed cleavages,
	intensity, charge, mass of a precursor ion, delta mass, retention time (RT), number of first and
	the last scans, number of matched ions, and number of total ions.
