# Supplementary material for: Global Analysis of Lysine Acetylation Suggests the Involvement of Protein Acetylation in Diverse Biological Processes in Rice (Oryza sativa)
Source: PLoS One. 2014 Feb 20;9(2):e89283. doi: 10.1371/journal.pone.0089283 (PMC3930695; doi:10.1371/journal.pone.0089283)
Supplement: Table S2 — Amino acid frequency percentages for ±20 amino acids from lysine acetylated site. (XLS) [file pone.0089283.s003.xls]

## Sheet: Sheet1
Supplementary Table S2. Amino acid Frequency percentages for + 20 amino acids from lysine acetylated site.
20	19	18	17	16	15	14	13	12	11	10	9	8	7	6	5	4	3	2	1	K (ac)	1	2	3	4	5	6	7	8	9	10	11	12	13	14	15	16	17	18	19	20
K20.3	L10.9	K12.5	K15.6	G13.8	L12.3	K21.5	D10.7	K19.4	A19.1	G13.0	K18.8	K13.0	G13.0	K12.4	R12.4	G13.8	K16.6	A16.6	A12.5	K	G12.4	E12.4	L13.8	K12.4	D12.4	K18.3	A11.4	K13.0	S13.0	K13.0	K14.9	K16.4	A11.9	K14.9	K14.9	S12.1	A15.3	E13.8	T18.4	L12.3
G10.9	N10.9	S10.9	A10.9	A12.3	E9.2	G12.3	A9.2	G11.9	K13.2	E11.5	E11.5	L10.1	A11.5	E12.4	A11.1	L12.4	L12.4	G9.7	E11.1	K	T9.7	P11.1	A11.1	S11.1	E9.7	L11.2	K11.4	G11.5	G10.1	L11.5	E13.4	G14.9	D11.9	A10.4	A11.9	G10.6	K13.8	A12.3	E12.3	R9.2
L9.3	A9.3	A9.3	E9.3	K12.3	G7.6	A10.7	G9.2	L7.4	S10.2	K8.6	L11.5	A8.6	L11.5	L8.3	G9.7	T11.1	P11.1	L8.3	G11.1	K	K8.3	S11.1	K11.1	A9.7	S9.7	T8.4	S11.4	A8.6	K10.1	E10.1	L11.9	L10.4	L11.9	E10.4	L11.9	E9.0	V9.2	L9.2	S12.3	S9.2
N7.8	K9.3	E9.3	G9.3	L9.2	V7.6	V7.6	P9.2	V7.4	L7.3	A7.2	T8.6	E8.6	E10.1	M8.3	I9.7	C8.3	D9.7	E6.9	S6.9	K	E6.9	A9.7	S9.7	E9.7	K6.9	E7.0	T11.4	L8.6	A8.6	S10.1	R7.4	E8.9	R10.4	S7.4	E8.9	K7.5	F6.1	D7.6	A10.7	K7.6
A6.2	R7.8	N7.8	R9.3	E6.1	A6.1	E6.1	I7.6	D5.9	E5.8	L7.2	P7.2	G7.2	C10.1	G6.9	L9.7	K8.3	E8.3	R6.9	R6.9	K	N6.9	L8.3	R6.9	G9.7	L6.9	A7.0	R9.9	E7.2	L8.6	D8.6	S7.4	S8.9	G5.9	D5.9	G7.4	R7.5	R6.1	G7.6	K7.6	V7.6
S6.2	E6.2	D6.2	P7.8	P6.1	K6.1	L6.1	K7.6	M5.9	G5.8	P7.2	S7.2	R7.2	S8.6	R6.9	K6.9	A6.9	G8.3	T6.9	L6.9	K	P6.9	K6.9	G5.5	L5.5	R6.9	G5.6	P8.5	R7.2	E7.2	C5.7	A5.9	A5.9	S5.9	L5.9	Q7.4	A6.0	T6.1	S7.6	G6.1	E6.15
C4.6	G6.2	G6.2	D6.2	T6.1	S6.1	T6.1	E6.1	P5.9	R5.8	N5.7	R5.7	T7.2	T7.2	T6.9	P6.9	P6.9	N5.5	I5.5	V5.5	K	S6.9	F5.5	Q5.5	R5.5	V6.9	H5.6	V7.1	T7.2	P7.2	A4.3	N5.9	D5.9	K4.4	P5.9	S5.9	N6.0	G4.6	T7.6	D4.6	G6.15
E4.6	P6.2	L6.2	S4.6	R4.6	T6.1	P4.6	H6.1	C4.4	V5.8	T5.7	A4.3	V7.2	K5.7	V6.9	V6.9	V6.9	Q5.5	M5.5	D5.5	K	A5.5	G5.5	T5.5	C4.1	F5.5	S5.6	L5.7	I5.7	V7.2	P4.3	V5.9	P4.4	M4.4	R5.9	V5.9	I4.5	L4.6	K6.1	F4.6	P6.15
R4.6	T6.2	T6.2	F3.1	S4.6	D4.6	Q4.6	L6.1	R4.4	F4.4	F4.3	M4.3	I5.7	D4.3	A5.5	D6.9	S5.5	A4.1	S5.5	C5.5	K	I5.5	V5.5	E4.1	I4.1	G5.5	D4.2	E4.2	S5.7	R5.7	R4.3	D4.4	R4.4	P4.4	T5.9	C4.4	M4.5	M4.6	R6.1	I4.6	A4.6
T4.6	D4.6	Y6.2	H3.1	V4.6	F4.6	S4.6	F4.6	S4.4	T4.4	M4.3	Q4.3	N5.7	N4.3	P5.5	E5.5	D4.1	R4.1	K4.1	P4.1	K	H4.1	H4.1	I4.1	P4.1	P5.5	I4.2	C2.8	P4.3	N4.3	T4.3	G4.4	F2.9	T4.4	H4.4	D2.9	P4.5	P4.6	C4.6	V4.6	H4.6
V4.6	H4.6	P4.6	L3.1	C3.0	H4.6	C3.0	R4.6	T4.4	Y4.4	Q4.3	D2.8	S4.3	H2.8	I4.1	T4.1	E4.1	F2.7	P4.1	F4.1	K	Q4.1	I4.1	V4.1	Q4.1	T5.5	P4.2	G2.8	D2.8	C2.8	V4.3	I4.4	I2.9	V4.4	I4.4	F2.9	V4.5	Q4.6	N4.6	P3.0	I4.6
D3.1	I4.6	M3.1	T3.1	D3.0	P4.6	I3.0	T4.6	A2.9	M2.9	C2.8	G2.8	F2.8	P2.8	N4.1	F2.7	M4.1	I2.7	Q4.1	Y4.1	K	V4.1	N4.1	C2.7	W4.1	A2.7	R4.2	H2.8	F2.8	F2.8	F2.8	C2.9	M2.9	E2.9	Q4.4	M2.9	C3.0	E3.0	I3.0	R3.0	T4.6
F3.1	M4.6	V3.1	W3.1	I3.0	W4.6	N3.0	V4.6	E2.9	N2.9	D2.8	N2.8	Q2.8	Q2.8	Y4.1	Y2.7	F2.7	S2.7	Y4.1	I2.7	K	D2.7	D2.7	M2.7	D2.7	H2.7	V4.2	I2.8	H2.8	I2.8	G2.8	Q2.9	V2.9	F2.9	C2.9	T2.9	D3.0	H3.0	F1.5	H1.5	W4.6
I3.1	S4.6	C1.5	Y3.1	Q3.0	I3.0	R3.0	M3.0	H2.9	P2.9	R2.8	V2.8	W2.8	F1.4	S2.7	H1.3	N2.7	T2.7	C2.7	K2.7	K	L2.7	R2.7	N2.7	M2.7	N2.7	C2.8	D1.4	N2.8	Q2.8	I2.8	T2.9	C1.4	I2.9	G2.9	H1.4	H3.0	I3.0	H1.5	L1.5	Y4.6
P3.1	F1.5	H1.5	C1.5	H1.5	N3.0	D1.5	C1.5	I2.9	Q2.9	S2.8	F1.4	C1.4	V1.4	C1.3	Q1.3	Y1.3	M1.3	D1.3	M2.7	K	M2.7	W2.7	W2.7	T2.7	Q2.7	Y2.8	M1.4	Q2.8	T2.8	M2.8	P1.4	H1.4	C1.4	Y2.9	I1.4	L3.0	S3.0	M1.5	M1.5	D3.0
Y3.1	Q1.5	I1.5	I1.5	M1.5	R3.0	F1.5	N1.5	F1.4	D1.4	V2.8	H1.4	H1.4	W1.4	D1.3	S1.3		Y1.3	F1.3	Q2.7	K	R2.7	T1.3	Y2.7	V2.7	C1.3	F1.4	N1.4	Y2.8	D1.4	Q2.8	W1.4	Q1.4	H1.4	F1.4	N1.4	Q3.0	W3.0	P1.5	Q1.5	M3.0
		Q1.5	M1.5	N1.5	C1.5		S1.5	Q1.4		H1.4	I1.4	M1.4		Q1.3				H1.3	N1.3	K	W2.7	Y1.3	D1.3	F1.3	I1.3	N1.4	Q1.4	C1.4	H1.4	H1.4	F1.4	T1.4	W1.4	V1.4	P1.4	W3.0	D1.5	V1.5	W1.5	F1.5
		R1.5	Q1.5	W1.5	M1.5		W1.5	W1.4		I1.4		P1.4						N1.3	T1.3	K	C1.3		H1.3	H1.3	M1.3	Q1.4		V1.4		N1.4		Y1.4	Y1.4	W1.4	R1.4	F1.5	N1.5	W1.5
			V1.5	Y1.5	Q1.5			Y1.4		W1.4								V1.3	W1.3	K	F1.3		P1.3	N1.3	W1.3					Y1.4					W1.4	T1.5	Y1.5
					Y1.5					Y1.4								W1.3		K	Y1.3				Y1.3											Y1.5
