# Supplementary material for: Global Analysis of Lysine Acetylation Suggests the Involvement of Protein Acetylation in Diverse Biological Processes in Rice (Oryza sativa)
Source: PLoS One. 2014 Feb 20;9(2):e89283. doi: 10.1371/journal.pone.0089283 (PMC3930695; doi:10.1371/journal.pone.0089283)
Supplement: Table S3 — Detailed secondary structural characteristics of acetylated lysines identified in rice. (XLS) [file pone.0089283.s004.xls]

## Sheet: Sheet2
Supplementary Table S3. Detailed secondary structural characteristics of acetylated lysines identified in rice.
Uniport ID & Ac-K Site	Peptide sequence used for structure analysis	Secondary Strucuture of Ac-K	% Helix content	% Beta sheet content	% Coil content
A2YDW3-K360	KNNKTMAVCKNAKGTATGCLKELSCF	H	27	27	46
A2YDW3-K349	TLNDINVEYAGKNNKTMAVCKNAKGTATGCLKELSCF	E	11	32	57
Q7XLN2 -K723	LKEQHFKTPAESNVYDLMDKKESTFDKVFELIDRAWYRFHH	C	44	20	37
Q7XLN2-K722	LLKEQHFKTPAESNVYDLMDKKESTFDKVFELIDRAWYRFH	C	41	20	39
Q7XHY6 -K98	ELAMKFEKGLNTATLLSNEVKWRQAALLERDILLKNLKSVL	H	95	0	5
Q7XHY6 -K82	KETADLLHRSQRLSVRELAMKFEKGLNTATLLSNEVKWRQA	H	90	0	10
Q7XUC9 -K17	MSGRGKGGKGLGKGGAKRHRKVLRDNIQGITKPAIRR	H	24	0	76
Q7XUC9 -K13	MSGRGKGGKGLGKGGAKRHRKVLRDNIQGITKP	C	36	0	64
Q6AUA8 -K114	PNNRCTTPKTLKWDEITLPEKWVLSQAVEPKSMDQSEVESL	H	17	0	83
Q6AUA8 -K102	TPKGLTTLLQTNPNNRCTTPKTLKWDEITLPEKWVLSQAVE	C	22	15	63
Q7XK28 -K148	LMKEEEKTDAPTLSKEGIKDKLNCADITQGERASDESHLST	C	0	0	100
Q6ASW7-K41	FRIKELKDVLHQLGLPKQGRKQELVDKIIAVLSDQQEQDSR	H	59	0	41
Q84T08 -K96	GGGGGGQDLTDSEAKRFKASKSSGDNSSLRTEAETDSRNAS	C	15	0	85
Q84T08 -K93	STSGGGGGGQDLTDSEAKRFKASKSSGDNSSLRTEAETDSR	H	17	0	83
Q0J8A8 -K140	GSYPSRLPKNASSSGLGLTNKSYTNVSTGEDRFVAVEFDTY	C	0	34	66
Q0J8A8 -K128	RNNRGDGMAFFLGSYPSRLPKNASSSGLGLTNKSYTNVSTG	C	17	12	71
Q109E6- K62	DTLTCGTHVGPTLTQPPRRIKPESKPLKELK	C	0	0	100
Q8L4Q4- K165	IDGDEWKRHYKVVHPAFDMDKLKMMTVTISDCTGSMMSEWE	H	54	0	46
Q8L4Q4 -K151	NPYFAHLLGKGLVLIDGDEWKRHYKVVHPAFDMDKLKMMTV	C	24	24	51
Q8LNC1 -K739	CLEGGGKKKAKVIAEPTATDKGKRQLLRGKRRCKGCRELGH	H	37	12	51
Q8LNC1- K729	GRNRKLRFKGCLEGGGKKKAKVIAEPTATDKGKRQLLRGKR	E	12	32	56
Q0JD76 -K631	YSKYLASICYGPEHYLANRAKDLLECINHVQ	H	74	0	26
Q2R286 -K157	CKERGIQRISPTRDVYCPIQKTKNHDLSSCKVFLSAMKALS	C	24	15	61
Q0D9B8 -K385	SKVKREGNMEEFLEEVKERLKKELKLKSKSEVVRRSWGTTD	H	56	0	44
Q0D9B8 -K381	LFSSSKVKREGNMEEFLEEVKERLKKELKLKSKSEVVRRSW	H	54	0	46
Q84T68 -K176	NKAEEQQLKSFAHLVFPNSRKSASSKEPNQKEEDSERGLIT	C	29	0	71
Q84QM3 -K292	SEDELSKAIEKTNTLIVDILKKKPCPAASECQQDRLSFIDP	H	63	0	37
C7J3B8 -K67	GGSRDTCAKLSGCKIVDGNCKPPYVHHTLHPEAGKLETLTL	C	0	39	61
C7J3B8 -K60	YNSCRFAGGSRDTCAKLSGCKIVDGNCKPPYVHHTLHPEAG	E	0	20	80
Q5SNE2 -K158	VASKVSSTCAKTIAKTTLGGKVSGIDS	C	33	7	59
Q6UUR9- K176	KRMKVDIAKYVSACGVCQQVKAEHKRPAGLLWPLEIPEWKW	C	37	0	63
Q6F2N5 -K310	KRKHGAKPFACRRCAKPFAVKGDWRTHEKNCGKRWFCACGS	E	0	20	80
Q339E8 -K495	CMTSLANMSLIPKFTLVKGSKCHTCVQSKQPRKPHKAFEAR	C	0	10	90
Q6K410 -K12	MKQQMIDNSAKIVSPDTVTTSTRYCHKFAEF	E	13	61	0
Q0JMV9- K285	ADLKAIRIVKFKESDDMKLCKEDCISDCFAMEEDDMIKATS	H	27	29	44
Q84R47- K562	PHLGTLEATRMQAAKISQLEKQIRDLENDKTKLARQRDSAL	H	78	0	22
Q84R47- K556	TLERLVPHLGTLEATRMQAAKISQLEKQIRDLENDKTKLAR	H	76	0	24
Q6Z744 -K227	NEKATVPVWAKMTPNITDITKPARISLKSGCEGVSAINTIM	H	41	24	34
Q8GSZ9 -K234	GEDGAVEPLVEMFKSGNLEAKHSALGALLNLSSSLQNAEIL	H	63	0	37
Q8GSZ9 -K227	EPMKSSLGEDGAVEPLVEMFKSGNLEAKHSALGALLNLSSS	H	51	0	49
Q8GSZ9 -K202	IHYLKEGSDMNKILMATAISKMFLSEPMKSSLGEDGAVEPL	H	44	0	56
Q7FAH2 -K196	LMTTVHAITATQKTVDGPSSKDWRGGRAASFNIIPSSTGAA	C	0	27	73
Q5Z579 -K220	ASSSWLVISNELKCKLGSLGKPNEPSRAKPSFSRAERANEP	C	0	24	76
Q6AV27 -K51	NTSHPPKDSTTKVWRQTGQQKGGASRKARRSSLLEEELKVE	C	54	0	46
Q7GBK0 -K46	KAPAGKKPKAEKRLPAGKGEKGSGEGKKAGRKKGKKSVETY	C	10	0	90
Q7GBK0 -K43	KAEKAPAGKKPKAEKRLPAGKGEKGSGEGKKAGRKKGKKSV	C	0	0	100
Q94JJ4 -K46	KAPAGKKPKAEKRLPAGKAEKGSGEGKKAGRKKAKKSVETY	C	22	0	78
Q94JJ4 -K43	KAEKAPAGKKPKAEKRLPAGKAEKGSGEGKKAGRKKAKKSV	C	12	0	88
Q0JQP0- K31	AKKPAEEEPAAEKAEKAPAGKKPKAEKRLPAGKAEKGSGEG	C	0	0	100
Q0JQP0 -K26	EKKPAAKKPAEEEPAAEKAEKAPAGKKPKAEKRLPAGKAEK	C	7	0	93
Q0JQP0 -K12:	MAPKAEKKPAAKKPAEEEPAAEKAEKAPAGKK	C	0	0	100
B8AV15 -K599	SNCLPLALPEAKFLRRAGFLKHNLWVTSYKNDEMYPGGEFP	H	29	0	71
Q6Z0V3 -K108	LGHWKNTFKSWPSLEKTPPEKSWITWYKRVSASKKVHWNEI	C	0	12	88
B8AJU1 -K13	MAGKGGKGLLAAKTTAAKSAEKDKGKKAPVSRS	C	0	15	85
B8AJU1- K7	MAGKGGKGLLAAKTTAAKSAEKDKGKK	E	0	22	78
Q6F362 -K23	PKAEKKPAAKKPAEEEPAAEKAPAAGKKPKAEKRLPAGKGE	C	0	0	100
Q6F362- K12	MAPKAEKKPAAKKPAEEEPAAEKAPAAGKKPK	C	0	0	100
Q6F362 -K7	MAPKAEKKPAAKKPAEEEPAAEKAPAA	C	0	0	100
A2ZVA8 -K158	AIAFYKKFGFEITKTIEKYYKNITPPDCYVLTKFIGQAATK	H	76	0	24
Q6L4P8 -K7	MDLKTIKILLRYPRGSDEYLTGVHGFL	H	19	15	67
B8ADL7 -K87	RITWPGGGGGGEGEGEGDHRKVLVRIYGQGVEVFFDRADEV	E	0	37	63
Q7XDV6 -K40	GGGAPVVADRLEVGEGADREKNFWARHSTSCSPMPGKMTTI	C	0	0	100
Q7XXQ5 -K123	VRRDKLNERFLELGAVLEPGKTPKMDKSSILNDAIRVMAEL	C	66	0	34
Q10QA8 -K348	DQAEKWKHDLYEQTNRSPTPKTEEEQIAKIEALLAL	C	64	0	36
B9EY36 -K348	KDVKGCDDAKKELEEVVEYLKNPSKFTRLGGKLPKGILLTG	H	54	12	34
Q2QT84- K543	KHAVQECVLKVDGGCSCTCMKPKLRHLPCSHVLAAAAIADD	C	2	34	26
Q2QT84 -K523	GILAKWPDVRSRWSRRGIMRKHAVQECVLKVDGGCSCTCMK	H	46	22	32
Q6K674 -K112	KAGDKVKIMVNLKGRENLYKKQAIELLRRFQNDVGEMATEE	H	56	22	22
Q6H708 -K59	RTAAAEAWKKQMILLILRQRKYFILFKV	C	25	46	29
Q2R0G5 -K1731	NLYYRTVDGVLLKCLGPEEAKTVMSEVHEGICGTHQSAHKM	H	39	0	61
Q2QLX6 -K246	VNDELLSEEPMKRCTHCLSYKTPQWRTGPLGPKTLCNACGV	C	0	2	98
Q2QRJ1 -K529	FLDPTRICQRQHTCIPYYKFKGGEQTRTREKLLCHKQPRGT	C	20	7	73
B9G3A0 -K313	KNQPNDGAHVLSAQRLCDLYKEFVKDFPIVSIEDPFDQDDW	H	32	12	56
Q2QLY4 -K545	KPPIIYGDVSRPNAMTVFWSKMAQSMTSRPMKGMLTGPVTI	H	22	20	59
